# Supplementary material for: Optimal media reporting intensity on mitigating spread of an emerging infectious disease
Source: PLoS One. 2019 Mar 21;14(3):e0213898. doi: 10.1371/journal.pone.0213898 (PMC6428274; doi:10.1371/journal.pone.0213898)
Supplement: S2 File — (XLSX) [file pone.0213898.s002.xlsx]

## Sheet: Sheet1
Date	days	Hospital notifications
2009.09.03	1	4
2009.09.04	2	26
2009.09.05	3	25
2009.09.06	4	41
2009.09.07	5	45
2009.09.08	6	55
2009.09.09	7	59
2009.09.10	8	71
2009.09.11	9	68
2009.09.12	10	66
2009.09.13	11	69
2009.09.14	12	79
2009.09.15	13	99
2009.09.16	14	91
2009.09.17	15	95
2009.09.18	16	120
2009.09.19	17	136
2009.09.20	18	171
2009.09.21	19	182
2009.09.22	20
2009.09.23	21	227
2009.09.24	22
2009.09.25	23	242
2009.09.26	24
2009.09.27	25
2009.09.28	26	294
2009.09.29	27
2009.09.30	28	254
